# Supplementary material for: On nonparametric estimating ROC curve based on non-uniform rational B-spline
Source: PLoS One. 2025 Aug 20;20(8):e0330175. doi: 10.1371/journal.pone.0330175 (PMC12367170; doi:10.1371/journal.pone.0330175)
Supplement: S1 Table — The complete table is provided as a supplementary file due to its large size. (XLSX) [file pone.0330175.s001.xlsx]

## Sheet: Sayfa1
										Data-driven tuning
Distributions	(n1, n2)	BP2 ASE (95 % CI)	NURBS2 ASE (95 % CI)	BP4 ASE (95 % CI)	NURBS4 ASE (95 % CI)	BP6 ASE (95 % CI)	NURBS6 ASE (95 % CI)	ROCn(t) ASE (95 % CI)	kROC ASE (95 % CI)	BPm_opt ASE (95 % CI)	NURBSm_opt ASE (95 % CI)
X~Normal(0,1) Y~Normal(1,1)	(25, 15)	0.0320 (0.0313, 0.0328)	0.0127 (0.0119, 0.0135)	0.0136 (0.0128, 0.0144)	0.0126 (0.0118, 0.0133)	0.0096 (0.0089, 0.0104)	0.0125 (0.0118, 0.0133)	0.0187 (0.0178, 0.0196)	0.0097 (0.0089, 0.0105)	0.0187 (0.0179, 0.0196)	0.0126 (0.0118, 0.0134)
	(20, 20)	0.0308 (0.0302, 0.0315)	0.0113 (0.0106, 0.0121)	0.0120 (0.0114, 0.0127)	0.0112 (0.0105, 0.0120)	0.0096 (0.0089, 0.0103)	0.0113 (0.0106, 0.0120)	0.0196 (0.0186, 0.0206)	0.0089 (0.0082, 0.0096)	0.0120 (0.0114, 0.0127)	0.0112 (0.0105, 0.0120)
	(15, 25)	0.0320 (0.0312, 0.0327)	0.0116 (0.0108, 0.0124)	0.0151 (0.0143, 0.0160)	0.0116 (0.0108, 0.0124)	0.0116 (0.0107, 0.0125)	0.0117 (0.0110, 0.0125)	0.0249 (0.0236, 0.0262)	0.0094 (0.0087, 0.0102)	0.0151 (0.0143, 0.0159)	0.0116 (0.0108, 0.0124)
	(60, 40)	0.0307 (0.0303, 0.0311)	0.0057 (0.0054, 0.0061)	0.0111 (0.0107, 0.0114)	0.0057 (0.0054, 0.0061)	0.0069 (0.0065, 0.0073)	0.0057 (0.0054, 0.0060)	0.0072 (0.0068, 0.0076)	0.0044 (0.0041, 0.0047)	0.0069 (0.0065, 0.0073)	0.0057 (0.0054, 0.0060)
	(50, 50)	0.0312 (0.0307, 0.0316)	0.0059 (0.0055, 0.0062)	0.0119 (0.0116, 0.0123)	0.0059 (0.0055, 0.0062)	0.0072 (0.0069, 0.0076)	0.0058 (0.0055, 0.0062)	0.0078 (0.0074, 0.0083)	0.0046 (0.0043, 0.0049)	0.0060 (0.0056, 0.0063)	0.0058 (0.0055, 0.0062)
	(40, 60)	0.0315 (0.0311, 0.0320)	0.0061 (0.0058, 0.0065)	0.0116 (0.0112, 0.0120)	0.0061 (0.0058, 0.0065)	0.0078 (0.0074, 0.0082)	0.0061 (0.0058, 0.0065)	0.0090 (0.0085, 0.0095)	0.0049 (0.0045, 0.0052)	0.0049 (0.0046, 0.0053)	0.0061 (0.0057, 0.0065)
	(125, 75)	0.0312 (0.0309, 0.0315)	0.0031 (0.0029, 0.0033)	0.0111 (0.0108, 0.0114)	0.0031 (0.0030, 0.0033)	0.0064 (0.0061, 0.0066)	0.0031 (0.0029, 0.0033)	0.0036 (0.0034, 0.0038)	0.0025 (0.0024, 0.0027)	0.0040 (0.0038, 0.0042)	0.0031 (0.0029, 0.0033)
	(100, 100)	0.0316 (0.0313, 0.0318)	0.0031 (0.0030, 0.0033)	0.0113 (0.0110, 0.0116)	0.0031 (0.0030, 0.0033)	0.0066 (0.0063, 0.0068)	0.0031 (0.0029, 0.0033)	0.0037 (0.0035, 0.0039)	0.0025 (0.0024, 0.0027)	0.0031 (0.0029, 0.0033)	0.0031 (0.0029, 0.0033)
	(75, 125)	0.0326 (0.0323, 0.0329)	0.0035 (0.0033, 0.0037)	0.0124 (0.0121, 0.0127)	0.0035 (0.0033, 0.0037)	0.0070 (0.0068, 0.0073)	0.0035 (0.0033, 0.0037)	0.0045 (0.0043, 0.0048)	0.0028 (0.0026, 0.0029)	0.0032 (0.0030, 0.0034)	0.0035 (0.0032, 0.0037)
X~Normal(0,1) Y~Normal(2,1.2)	(25, 15)	0.0966 (0.0954, 0.0979)	0.0063 (0.0058, 0.0068)	0.0477 (0.0468, 0.0487)	0.0063 (0.0058, 0.0067)	0.0301 (0.0293, 0.0309)	0.0063 (0.0059, 0.0068)	0.0359 (0.0344, 0.0372)	0.0119 (0.0111, 0.0127)	0.0644 (0.0633, 0.0655)	0.0062 (0.0058, 0.0067)
	(20, 20)	0.0928 (0.0914, 0.0942)	0.0051 (0.0047, 0.0055)	0.0459 (0.0448, 0.0468)	0.0051 (0.0047, 0.0056)	0.0297 (0.0289, 0.0306)	0.0052 (0.0048, 0.0057)	0.0463 (0.0444, 0.0480)	0.0094 (0.0086, 0.0100)	0.0459 (0.0448, 0.0469)	0.0051 (0.0047, 0.0055)
	(15, 25)	0.0868 (0.0850, 0.0885)	0.0049 (0.0043, 0.0053)	0.0443 (0.0431, 0.0455)	0.0050 (0.0045, 0.0055)	0.0278 (0.0268, 0.0288)	0.0050 (0.0046, 0.0055)	0.0639 (0.0616, 0.0661)	0.0077 (0.0070, 0.0084)	0.0443 (0.0430, 0.0455)	0.0050 (0.0044, 0.0055)
	(60, 40)	0.1066 (0.1057, 0.1074)	0.0036 (0.0033, 0.0038)	0.0558 (0.0551, 0.0565)	0.0035 (0.0032, 0.0038)	0.0370 (0.0364, 0.0377)	0.0035 (0.0033, 0.0037)	0.0181 (0.0173, 0.0189)	0.0061 (0.0057, 0.0065)	0.0370 (0.0364, 0.0376)	0.0035 (0.0033, 0.0037)
	(50, 50)	0.1076 (0.1065, 0.1087)	0.0037 (0.0034, 0.0039)	0.0582 (0.0573, 0.0590)	0.0036 (0.0034, 0.0039)	0.0391 (0.0383, 0.0398)	0.0036 (0.0034, 0.0039)	0.0237 (0.0227, 0.0248)	0.0056 (0.0052, 0.0060)	0.0331 (0.0324, 0.0337)	0.0036 (0.0034, 0.0039)
	(40, 60)	0.1074 (0.1059, 0.1089)	0.0037 (0.0034, 0.0040)	0.0586 (0.0576, 0.0597)	0.0036 (0.0033, 0.0039)	0.0403 (0.0394, 0.0412)	0.0036 (0.0033, 0.0039)	0.0309 (0.0295, 0.0323)	0.0052 (0.0048, 0.0056)	0.0286 (0.0279, 0.0294)	0.0036 (0.0033, 0.0039)
	(125, 75)	0.1104 (0.1098, 0.1110)	0.0022 (0.0021, 0.0024)	0.0589 (0.0584, 0.0594)	0.0023 (0.0021, 0.0024)	0.0401 (0.0396, 0.0405)	0.0023 (0.0021, 0.0024)	0.0093 (0.0089, 0.0097)	0.0041 (0.0039, 0.0044)	0.0267 (0.0263, 0.0271)	0.0022 (0.0021, 0.0024)
	(100, 100)	0.1136 (0.1128, 0.1145)	0.0024 (0.0022, 0.0025)	0.0632 (0.0625, 0.0638)	0.0024 (0.0022, 0.0025)	0.0440 (0.0434, 0.0445)	0.0024 (0.0022, 0.0025)	0.0132 (0.0126, 0.0138)	0.0038 (0.0036, 0.0041)	0.0238 (0.0233, 0.0242)	0.0024 (0.0022, 0.0025)
	(75, 125)	0.1155 (0.1143, 0.1167)	0.0026 (0.0024, 0.0028)	0.0668 (0.0659, 0.0677)	0.0026 (0.0024, 0.0028)	0.0467 (0.0460, 0.0475)	0.0026 (0.0025, 0.0028)	0.0196 (0.0188, 0.0205)	0.0038 (0.0035, 0.0040)	0.0234 (0.0229, 0.0239)	0.0026 (0.0024, 0.0028)
X~Exponential(2) Y~Exponential(1)	(25, 15)	0.0175 (0.0168, 0.0182)	0.0136 (0.0128, 0.0145)	0.0108 (0.0101, 0.0115)	0.0135 (0.0127, 0.0143)	0.0097 (0.0090, 0.0104)	0.0135 (0.0126, 0.0143)	0.0177 (0.0169, 0.0187)	0.0126 (0.0118, 0.0136)	0.0128 (0.0121, 0.0135)	0.0136 (0.0127, 0.0143)
	(20, 20)	0.0163 (0.0157, 0.0170)	0.0121 (0.0113, 0.0128)	0.0090 (0.0084, 0.0096)	0.0119 (0.0111, 0.0127)	0.0086 (0.0080, 0.0092)	0.0120 (0.0112, 0.0127)	0.0173 (0.0165, 0.0182)	0.0110 (0.0102, 0.0119)	0.0090 (0.0084, 0.0096)	0.0119 (0.0112, 0.0127)
	(15, 25)	0.0178 (0.0171, 0.0186)	0.0116 (0.0109, 0.0124)	0.0109 (0.0102, 0.0116)	0.0115 (0.0108, 0.0123)	0.0098 (0.0091, 0.0105)	0.0116 (0.0109, 0.0124)	0.0192 (0.0183, 0.0202)	0.0107 (0.0099, 0.0115)	0.0109 (0.0102, 0.0117	0.0115 (0.0108, 0.0123)
	(60, 40)	0.0148 (0.0144, 0.0151)	0.0062 (0.0057, 0.0066)	0.0069 (0.0066, 0.0072)	0.0061 (0.0058, 0.0066)	0.0054 (0.0051, 0.0057)	0.0061 (0.0057, 0.0065)	0.0072 (0.0068, 0.0077)	0.0061 (0.0057, 0.0065)	0.0054 (0.0051, 0.0057)	0.0061 (0.0057, 0.0065)
	(50, 50)	0.0149 (0.0145, 0.0152)	0.0056 (0.0053, 0.0060)	0.0072 (0.0069, 0.0075)	0.0056 (0.0053, 0.0060)	0.0053 (0.0050, 0.0055)	0.0056 (0.0052, 0.0059)	0.0070 (0.0066, 0.0074)	0.0058 (0.0055, 0.0062)	0.0048 (0.0045, 0.0051)	0.0056 (0.0052, 0.0059)
	(40, 60)	0.0147 (0.0144, 0.0150)	0.0055 (0.0052, 0.0059)	0.0066 (0.0064, 0.0069)	0.0055 (0.0052, 0.0059)	0.0053 (0.0050, 0.0055)	0.0055 (0.0052, 0.0059)	0.0075 (0.0071, 0.0079)	0.0058 (0.0055, 0.0062)	0.0041 (0.0038, 0.0043)	0.0055 (0.0051, 0.0058)
	(125, 75)	0.0150 (0.0148, 0.0153)	0.0031 (0.0029, 0.0033)	0.0067 (0.0064, 0.0069)	0.0031 (0.0029, 0.0033)	0.0046 (0.0044, 0.0048)	0.0031 (0.0029, 0.0033)	0.0035 (0.0033, 0.0037)	0.0039 (0.0036, 0.0041)	0.0035 (0.0033, 0.0036)	0.0031 (0.0029, 0.0033)
	(100, 100)	0.0149 (0.0147, 0.0151)	0.0028 (0.0027, 0.0030)	0.0065 (0.0063, 0.0067)	0.0029 (0.0027, 0.0030)	0.0044 (0.0042, 0.0046)	0.0028 (0.0027, 0.0030)	0.0033 (0.0032, 0.0035)	0.0037 (0.0035, 0.0039)	0.0028 (0.0026, 0.0030)	0.0028 (0.0027, 0.0030)
	(75, 125)	0.0153 (0.0151, 0.0156)	0.0029 (0.0027, 0.0031)	0.0069 (0.0067, 0.0072)	0.0029 (0.0028, 0.0031)	0.0046 (0.0044, 0.0048)	0.0029 (0.0027, 0.0031)	0.0037 (0.0035, 0.0039)	0.0039 (0.0037, 0.0042)	0.0028 (0.0026, 0.0029)	0.0029 (0.0027, 0.0031)
X~Gamma(0.5,1) Y~Gamma(0.5,4)	(25, 15)	0.0277 (0.0269, 0.0285)	0.0131 (0.0122, 0.0139)	0.0158 (0.0151, 0.0166)	0.0129 (0.0120, 0.0137)	0.0126 (0.0119, 0.0133)	0.0129 (0.0121, 0.0137)	0.0202 (0.0193, 0.0211)	0.0214 (0.0201, 0.0226)	0.0195 (0.0188, 0.0203)	0.0129 (0.0122, 0.0137)
	(20, 20)	0.0255 (0.0249, 0.0262)	0.0105 (0.0098, 0.0112)	0.0134 (0.0128, 0.0140)	0.0104 (0.0097, 0.0111)	0.0111 (0.0105, 0.0117)	0.0104 (0.0097, 0.0111)	0.0198 (0.0189, 0.0207)	0.0193 (0.0183, 0.0202)	0.0134 (0.0128, 0.0139)	0.0104 (0.0098, 0.0111)
	(15, 25)	0.0260 (0.0253, 0.0267)	0.0097 (0.0090, 0.0105)	0.0143 (0.0136, 0.0149)	0.0097 (0.0089, 0.0104)	0.0110 (0.0104, 0.0117)	0.0097 (0.0090, 0.0105)	0.0233 (0.0221, 0.0245)	0.0181 (0.0171, 0.0191)	0.0143 (0.0136, 0.0149)	0.0097 (0.0090, 0.0104)
	(60, 40)	0.0263 (0.0259, 0.0266)	0.0049 (0.0046, 0.0052)	0.0128 (0.0125, 0.0131)	0.0048 (0.0045, 0.0051)	0.0090 (0.0087, 0.0093)	0.0048 (0.0045, 0.0051)	0.0075 (0.0072, 0.0079)	0.0128 (0.0122, 0.0134)	0.0090 (0.0087, 0.0093)	0.0048 (0.0045, 0.0051)
	(50, 50)	0.0263 (0.0260, 0.0267)	0.0045 (0.0042, 0.0048)	0.0133 (0.0130, 0.0136)	0.0045 (0.0043, 0.0048)	0.0091 (0.0088, 0.0094)	0.0045 (0.0042, 0.0048)	0.0080 (0.0077, 0.0084)	0.0128 (0.0123, 0.0134)	0.0079 (0.0077, 0.0082)	0.0045 (0.0042, 0.0048)
	(40, 60)	0.0262 (0.0259, 0.0265)	0.0042 (0.0039, 0.0045)	0.0128 (0.0126, 0.0131)	0.0042 (0.0039, 0.0045)	0.0092 (0.0089, 0.0095)	0.0042 (0.0039, 0.0045)	0.0089 (0.0086, 0.0094)	0.0129 (0.0124, 0.0135)	0.0066 (0.0064, 0.0068)	0.0042 (0.0039, 0.0045)
	(125, 75)	0.0270 (0.0267, 0.0272)	0.0028 (0.0027, 0.0030)	0.0133 (0.0130, 0.0135)	0.0028 (0.0027, 0.0030)	0.0090 (0.0088, 0.0092)	0.0028 (0.0027, 0.0030)	0.0039 (0.0038, 0.0041)	0.0091 (0.0086, 0.0095)	0.0063 (0.0061, 0.0065)	0.0028 (0.0027, 0.0030)
	(100, 100)	0.0271 (0.0269, 0.0273)	0.0024 (0.0023, 0.0025)	0.0134 (0.0132, 0.0136)	0.0024 (0.0023, 0.0025)	0.0092 (0.0090, 0.0093)	0.0024 (0.0023, 0.0025)	0.0040 (0.0039, 0.0042)	0.0093 (0.0089, 0.0096)	0.0052 (0.0050, 0.0053)	0.0024 (0.0023, 0.0025)
	(75, 125)	0.0275 (0.0273, 0.0277)	0.0023 (0.0022, 0.0025)	0.0140 (0.0138, 0.0142)	0.0024 (0.0022, 0.0025)	0.0094 (0.0092, 0.0096)	0.0023 (0.0022, 0.0025)	0.0048 (0.0046, 0.0051)	0.0098 (0.0094, 0.0102)	0.0049 (0.0048, 0.0051)	0.0023 (0.0022, 0.0025)
X~Normal(2,1) Y~Gamma(2,2)	(25, 15)	0.0371 (0.0363, 0.0379)	0.0113 (0.0104, 0.0122)	0.0215 (0.0208, 0.0222)	0.0109 (0.0101, 0.0118)	0.0160 (0.0154, 0.0167)	0.0109 (0.0101, 0.0119)	0.0273 (0.0262, 0.0285)	0.0183 (0.0172, 0.0194)	0.0269 (0.0261, 0.0277)	0.0109 (0.0101, 0.0118)
	(20, 20)	0.0334 (0.0327, 0.0340)	0.0081 (0.0075, 0.0087)	0.0182 (0.0177, 0.0188)	0.0078 (0.0072, 0.0084)	0.0138 (0.0132, 0.0143)	0.0078 (0.0073, 0.0084)	0.0285 (0.0274, 0.0296)	0.0144 (0.0136, 0.0153)	0.0182 (0.0177, 0.0188)	0.0078 (0.0072, 0.0084)
	(15, 25)	0.0314 (0.0307, 0.0321)	0.0072 (0.0066, 0.0078)	0.0173 (0.0167, 0.0179)	0.0069 (0.0064, 0.0075)	0.0123 (0.0118, 0.0129)	0.0070 (0.0064, 0.0076)	0.0334 (0.0323, 0.0346)	0.0121 (0.0114, 0.0129)	0.0173 (0.0167, 0.0180)	0.0070 (0.0064, 0.0076)
	(60, 40)	0.0386 (0.0382, 0.0390)	0.0043 (0.0040, 0.0046)	0.0218 (0.0214, 0.0221)	0.0043 (0.0040, 0.0046)	0.0156 (0.0153, 0.0159)	0.0042 (0.0039, 0.0046)	0.0133 (0.0128, 0.0139)	0.0143 (0.0136, 0.0149)	0.0156 (0.0153, 0.0159)	0.0042 (0.0039, 0.0045)
	(50, 50)	0.0375 (0.0371, 0.0379)	0.0034 (0.0032, 0.0036)	0.0215 (0.0211, 0.0218)	0.0034 (0.0032, 0.0037)	0.0152 (0.0149, 0.0155)	0.0034 (0.0032, 0.0036)	0.0148 (0.0143, 0.0153)	0.0125 (0.0119, 0.0130)	0.0132 (0.0129, 0.0134)	0.0034 (0.0032, 0.0036)
	(40, 60)	0.0360 (0.0356, 0.0364)	0.0030 (0.0028, 0.0032)	0.0203 (0.0199, 0.0206)	0.0031 (0.0029, 0.0033)	0.0146 (0.0143, 0.0149)	0.0030 (0.0029, 0.0032)	0.0176 (0.0170, 0.0182)	0.0110 (0.0105, 0.0114)	0.0109 (0.0106, 0.0111)	0.0030 (0.0029, 0.0032)
	(125, 75)	0.0404 (0.0402, 0.0407)	0.0023 (0.0021, 0.0024)	0.0230 (0.0227, 0.0232)	0.0023 (0.0022, 0.0024)	0.0163 (0.0161, 0.0166)	0.0023 (0.0021, 0.0024)	0.0083 (0.0080, 0.0086)	0.0126 (0.0121, 0.0131)	0.0117 (0.0115, 0.0119)	0.0023 (0.0021, 0.0024)
	(100, 100)	0.0397 (0.0394, 0.0400)	0.0018 (0.0017, 0.0019)	0.0230 (0.0227, 0.0232)	0.0018 (0.0017, 0.0020)	0.0165 (0.0163, 0.0168)	0.0019 (0.0018, 0.0020)	0.0101 (0.0098, 0.0104)	0.0113 (0.0110, 0.0117)	0.0098 (0.0096, 0.0100)	0.0018 (0.0017, 0.0019)
	(75, 125)	0.0388 (0.0384, 0.0391)	0.0016 (0.0015, 0.0017)	0.0229 (0.0226, 0.0232)	0.0016 (0.0015, 0.0017)	0.0163 (0.0161, 0.0166)	0.0016 (0.0015, 0.0017)	0.0127 (0.0124, 0.0131)	0.0104 (0.0100, 0.0107)	0.0089 (0.0087, 0.0091)	0.0016 (0.0015, 0.0017)
X~Normal(1,1) Y~Gamma(2,2)	(25, 15)	0.0746 (0.0736, 0.7500)	0.0061 (0.0057, 0.0066)	0.0369 (0.0362, 0.0377)	0.0058 (0.0053, 0.0062)	0.0239 (0.0233, 0.0246)	0.0058 (0.0054, 0.0063)	0.0394 (0.0381, 0.0408)	0.0215 (0.0203, 0.0227)	0.0496 (0.0488, 0.0506)	0.0057 (0.0053, 0.0062)
	(20, 20)	0.0689 (0.0679, 0.0698)	0.0046 (0.0043, 0.0049)	0.0333 (0.0326, 0.0340)	0.0043 (0.0039, 0.0046)	0.0220 (0.0214, 0.0226)	0.0043 (0.0040, 0.0046)	0.0489 (0.0474, 0.0505)	0.0168 (0.0160, 0.0177)	0.0333 (0.0325, 0.0340)	0.0043 (0.0039, 0.0046)
	(15, 25)	0.0634 (0.0623, 0.0645)	0.0039 (0.0036, 0.0042)	0.0313 (0.0305, 0.0321)	0.0037 (0.0034, 0.0040)	0.0197 (0.0190, 0.0203)	0.0038 (0.0035, 0.0041)	0.0624 (0.0605, 0.0643)	0.0136 (0.0128, 0.0144)	0.0313 (0.0305, 0.0321)	0.0037 (0.0034, 0.0040)
	(60, 40)	0.0825 (0.0818, 0.0832)	0.0027 (0.0026, 0.0029)	0.0434 (0.0429, 0.0440)	0.0027 (0.0025, 0.0028)	0.0298 (0.0293, 0.0303)	0.0026 (0.0025, 0.0028)	0.0245 (0.0237, 0.0253)	0.0165 (0.0159, 0.0171)	0.0298 (0.0293, 0.0303)	0.0026 (0.0024, 0.0028)
	(50, 50)	0.0807 (0.0799, 0.0815)	0.0023 (0.0022, 0.0025)	0.0437 (0.0431, 0.0443)	0.0023 (0.0021, 0.0024)	0.0298 (0.0292, 0.0304)	0.0022 (0.0021, 0.0024)	0.0303 (0.0294, 0.0312)	0.0145 (0.0139, 0.0150)	0.0255 (0.0250, 0.0261)	0.0022 (0.0021, 0.0024)
	(40, 60)	0.0779 (0.0769, 0.0788)	0.0022 (0.0021, 0.0023)	0.0420 (0.0414, 0.0427)	0.0021 (0.0019, 0.0022)	0.0292 (0.0286, 0.0298)	0.0020 (0.0019, 0.0021)	0.0377 (0.0366, 0.0388)	0.0129 (0.0124, 0.0134)	0.0213 (0.0208, 0.0218)	0.0020 (0.0019, 0.0022)
	(125, 75)	0.0872 (0.0867, 0.0877)	0.0015 (0.0014, 0.0016)	0.0473 (0.0469, 0.0478)	0.0015 (0.0014, 0.0016)	0.0332 (0.0329, 0.0336)	0.0015 (0.0014, 0.0016)	0.0165 (0.0160, 0.0170)	0.0151 (0.0146, 0.0155)	0.0232 (0.0229, 0.0236)	0.0015 (0.0014, 0.0015)
	(100, 100)	0.0865 (0.0860, 0.0871)	0.0013 (0.0012, 0.0014)	0.0484 (0.0479, 0.0489)	0.0013 (0.0012, 0.0014)	0.0346 (0.0341, 0.0350)	0.0013 (0.0012, 0.0014)	0.0223 (0.0216, 0.0229)	0.0136 (0.0132, 0.0140)	0.0202 (0.0198, 0.0205)	0.0013 (0.0012, 0.0013)
	(75, 125)	0.0849 (0.0842, 0.0857)	0.0011 (0.0010, 0.0012)	0.0488 (0.0481, 0.0495)	0.0012 (0.0011, 0.0013)	0.0348 (0.0342, 0.0354)	0.0012 (0.0011, 0.0013)	0.0298 (0.0290, 0.0307)	0.0123 (0.0119, 0.0126)	0.0186 (0.0182, 0.0191)	0.0011 (0.0011, 0.0012)
