# Supplementary material for: On nonparametric estimating ROC curve based on non-uniform rational B-spline
Source: PLoS One. 2025 Aug 20;20(8):e0330175. doi: 10.1371/journal.pone.0330175 (PMC12367170; doi:10.1371/journal.pone.0330175)
Supplement: S1 File — This file contains the full R implementation of the NURBS-based ROC curve estimation method applied to the real datasets analyzed in this study. (R) [file pone.0330175.s002.R]

### NURBS-based ROC Curve Estimation - Final Complete Code
# Author: Mahmut Sami Erdogan
# Reproducible full code for all real data examples

rm(list = ls())
library(pROC)
library(splines)
library(ggplot2)
library(pracma)
library(grid)

### -------------------- Shared Functions --------------------

# Empirical ROC estimator (for Greville evaluation)
roc_empirical <- function(t, X, Y) {
  if (t == 0) return(0)
  q <- quantile(X, probs = 1 - t, type = 1)
  mean(Y > q)
}

# NURBS estimation function
nurbs_fit <- function(roc_df, m, internal_knots_range, X, Y) {
  best_aic <- Inf
  best_estimate <- NULL
  for (num_internal_knots in internal_knots_range) {
    percentiles <- seq(0, 1, length.out = num_internal_knots + 2)[-c(1, num_internal_knots + 2)]
    internal_knots <- if (length(percentiles) == 0) NULL else quantile(roc_df$FPR, percentiles)
    knots <- c(rep(0, m + 1), internal_knots, rep(1, m + 1))
    bspline_values <- splineDesign(knots = knots, x = roc_df$FPR, ord = m + 1, outer.ok = TRUE)
    num_ctrl_pts <- ncol(bspline_values)
    greville <- sapply(0:(num_ctrl_pts - 1), function(k) sum(knots[(k + 2):(k + m + 1)]) / m)
    fnkn <- sapply(greville, function(g) roc_empirical(g, X, Y))
    objective_nurbs <- function(weights) {
      numer <- bspline_values %*% (weights * fnkn)
      denom <- bspline_values %*% weights
      fit <- numer / denom
      sum((roc_df$TPR - fit)^2)
    }
    res <- optim(rep(1, num_ctrl_pts), objective_nurbs, method = "L-BFGS-B", lower = rep(1e-6, num_ctrl_pts))
    numer <- bspline_values %*% (res$par * fnkn)
    denom <- bspline_values %*% res$par
    fitted_vals <- numer / denom
    aic <- log(mean((roc_df$TPR - fitted_vals)^2)) + 2 * (num_ctrl_pts / length(roc_df$FPR))
    if (aic < best_aic) {
      best_aic <- aic
      best_estimate <- fitted_vals
    }
  }
  return(best_estimate)
}

# AUC calculation
auc_manual <- function(x, y) {
  idx <- order(x)
  sum(diff(x[idx]) * (head(y[idx], -1) + tail(y[idx], -1)) / 2)
}

# General ROC estimation function
estimate_ROC <- function(predictor, response, m = 4, title_text = "") {
  X <- predictor[response == 0]
  Y <- predictor[response == 1]
  
  roc_obj <- roc(response, predictor)
  roc_df <- data.frame(FPR = 1 - roc_obj$specificities, TPR = roc_obj$sensitivities)
  roc_df <- roc_df[order(roc_df$FPR, roc_df$TPR), ]
  roc_df$TPR <- cummax(roc_df$TPR)
  
  nurbs_est <- nurbs_fit(roc_df, m, 0:10, X, Y)
  
  auc_empirical <- auc_manual(roc_df$FPR, roc_df$TPR)
  auc_nurbs <- auc_manual(roc_df$FPR, nurbs_est)
  
  auc_results <- data.frame(Method = c("Empirical", "NURBS"), AUC = c(auc_empirical, auc_nurbs))
  print(paste0("Results for: ", title_text))
  print(auc_results)
  
  df_plot <- data.frame(
    FPR = rep(roc_df$FPR, 2),
    TPR = c(nurbs_est, roc_df$TPR),
    Method = rep(c("NURBS", "Empirical"), each = length(roc_df$FPR))
  )
  
  df_plot$Method <- factor(df_plot$Method, levels = c("Empirical", "NURBS"))
  line_colors <- c("NURBS" = "#6a3d9a", "Empirical" = "#000000")
  
  p <- ggplot(df_plot, aes(x = FPR, y = TPR, color = Method)) +
    geom_step(data = subset(df_plot, Method == "Empirical"), linewidth = 0.9) +
    geom_line(data = subset(df_plot, Method == "NURBS"), linewidth = 0.9) +
    geom_abline(slope = 1, intercept = 0, linetype = "dashed", color = "gray50", linewidth = 0.5) +
    scale_color_manual(values = line_colors) +
    labs(x = "1 - Specificity", y = "Sensitivity", title = title_text) +
    theme_minimal(base_size = 12) +
    theme(
      plot.title = element_text(size = 14, face = "bold", hjust = 0.5),
      axis.title = element_text(size = 12, face = "bold"),
      axis.text = element_text(size = 9),
      legend.position = "bottom",
      legend.title = element_blank(),
      legend.text = element_text(size = 12)
    ) +
    coord_fixed(ratio = 1, xlim = c(0, 1), ylim = c(0, 1), expand = FALSE)
  
  print(p)
}

### -------------------- Example 1: HL --------------------

HL <- c(8.6, 12.9, 11.5, 11.8, 14.7, 11.9, 9.5, 13.3, 14.1, 11.1, 12.2, 15, 17.2, 13.9, 13.1, 9.1, 7.2, 15.4, 11.7, 10.9, 12.1, 13, 12.7, 10.3, 10.9, 11.9, 13.9, 14.2, 11.5, 14.5, 11.9)
CR_HL <- c(0, 0, 0, 1, 0, 0, 0, 1, 0, 0, 1, 1, 1, 1, 1, 0, 0, 1, 0, 0, 1, 1, 0, 1, 0, 1, 0, 1, 1, 0, 0)

estimate_ROC(HL, CR_HL, m = 4, title_text = "Example 1: Metastatic Kidney Cancer (HL)")


### Example 2: FC

FC <- c(7.8, NA, 8.3, 4.1, 5, 6.7, 9.6, 4.2, NA, 6, NA, 3.4, 5.1, 3.1, 9.5, 9.7, 9, 6.8, 6.2, 6.18, 7.6, NA, NA, 6, 4.1, 5.9, 4.8, 6, 4.4, 4.5, 5.9)
CR_FC <- c(0, 0, 0, 1, 0, 0, 0, 1, 0, 0, 1, 1, 1, 1, 1, 0, 0, 1, 0, 0, 1, 1, 0, 1, 0, 1, 0, 1, 1, 0, 0)

valid_idx <- which(!is.na(FC))
FC_valid <- FC[valid_idx]
CR_valid <- CR_FC[valid_idx]

estimate_ROC(-FC_valid, CR_valid, m = 4, title_text = "Example 2: Metastatic Kidney Cancer (FC)")

### -------------------- Example 3: U46006_s_at --------------------

gene1 <- c(39, 17, 13, 37, 2, -5, 40,  175,   12,    0,   26,  -36,   -3,   13,  105,   55,   36,   43,   46,  -22, -109,   91,  132, 85,   45,   79,  -36,  -32,  -50,  -19,   89,   29,   95,   96,  -47,   51,   29,   41,  -69,   -7,  -16,   -9,   41,   34,  -28,  224, 0,  -22,   16,   47,   29,  -44,   38,   68,   30,  100,   76,   34,  140,  196,   19,   66,  100,   60,   66,  127,   83,   18,  113, 72,  267,  159,  158,   73,  172,   71,  107)

class_labels <- c(0,0,0,0,0,0,0,0,0,0,0,0,0,0,0,0,0,0,0,0,0,0,0,0,0,0,0,0,0,0,0,0,0,0,0,0,0,0,0,0,0,0,0,0,0,0,0,0,0,0,0,0,0,0,0,0,0,0,1,1,1,1,1,1,1,1,1,1,1,1,1,1,1,1,1,1,1)

estimate_ROC(gene1, class_labels, m = 2, title_text = "Example 3: DLBCL gene U46006_s_at")

### -------------------- Example 4: U96113_at --------------------

gene2 <- c(262,92,441,103,196,147,76,264,72,103,161,133,248,242,18,392,194,244,229,183,202,413,359,246,281,290,71,176,324,230,401,159,179,452,212,611,244,162,253,274,265,359,154,86,150,549,208,202,144,245,349,254,301,262,472,243,261,208,399,399,209,308,212,652,389,600,197,222,595,251,405,398,424,323,484,329,277)


estimate_ROC(gene2, class_labels, m = 2, title_text = "Example 4: DLBCL gene U96113_at")
